# Supplementary material for: Grading by size to reduce the opportunity for domestication selection in hatchery-reared steelhead (Oncorhynchus mykiss)
Source: PLoS One. 2025 Dec 16;20(12):e0338623. doi: 10.1371/journal.pone.0338623 (PMC12707659; doi:10.1371/journal.pone.0338623)
Supplement: S1 File — (XLSM) [file pone.0338623.s001.xlsm]

## Sheet: FC
Instructions:	For each month, type the value of the
	feed conversion in the box below.
	Then click on the button on the right.
Month	Feed Conv
Jan	1
Feb	1
Mar	1
Apr	1
May	1
Jun	1.2
Jul	1.2
Aug	1.2
Sep	1.2
Oct	1
Nov	1
Dec	1

## Sheet: AB
						OHRC
start date		end date
2022-11-13		2023-04-15					JAN	FEB	MAR	APR	MAY	JUN	JUL	AUG	SEP	OCT	NOV	DEC
						XCO	0	0	0	0	0	0	0	0	0	0	0	0
						CONS	55	55	55	55	55	55	55	55	55	55	55	55
species		numdays				RSQ	0	0	0	0	0	0	0	0	0	0	0	0
2		154
enterdate													FEED FOR	NUMBER	K	FEED
5/1/87						DATE	TEMP	DELTA L	LENGTH	#/LB	%BODWT	FEED	7 DAYS	FISH	FACTOR	CONV	%AGR
SPECIES_USED		SET
810		59
		GSET
		0.0333333
1	660	RBT	59	0.0409091
2	810	STS/W	59	0.0333333
3	840	CHF/S	59	0.0321429
4	1020	COHO	59	0.0264706
COUNTER		SUMLINECOUNTER
14		0
OBSERVATIONS
13
HATCHERY:	OHRC
SPECIES :	StW
POND :	Example Pond
DATE :	2024-12-17 14:47:19
numweeks
23
LOOKUP TABLE-feed conv.
Species No.	K Factor
1	0.00045
2	0.00037
3	0.00037
4	0.00037
LOOKUP TABLE-feed conv.
Month	Feed Conv
1	1.1
2	1.1
3	1.1
4	1.1
5	1.1
6	1.1
7	1.1
8	1.1
9	1.1
10	1.1
11	1.1
12	1.1

## Sheet: MAINX
						OHRC
start date		end date
2022-11-13		2023-04-15					JAN	FEB	MAR	APR	MAY	JUN	JUL	AUG	SEP	OCT	NOV	DEC
						XCO	0	0	0	0	0	0	0	0	0	0	0	0
						CONS	55	55	55	55	55	55	55	55	55	55	55	55
species		numdays				RSQ	0	0	0	0	0	0	0	0	0	0	0	0
2		154
enterdate													FEED FOR	NUMBER	K	FEED
5/1/87						DATE	TEMP	DELTA L	LENGTH	#/LB	%BODWT	FEED	7 DAYS	FISH	FACTOR	CONV	%AGR
SPECIES_USED		SET
810		59
		GSET
		0.0333333
1	660	RBT	59	0.0409091
2	810	STS/W	59	0.0333333
3	840	CHF/S	59	0.0321429
4	1020	COHO	59	0.0264706
COUNTER		SUMLINECOUNTER
14		0
OBSERVATIONS
13
HATCHERY:	OHRC
SPECIES :	StW
POND :	Example Pond
DATE :	2024-12-17 14:47:19
numweeks
23
LOOKUP TABLE-feed conv.
Species No.	K Factor
1	0.00045
2	0.00037
3	0.00037
4	0.00037
LOOKUP TABLE-feed conv.
Month	Feed Conv
1	1.1
2	1.1
3	1.1
4	1.1
5	1.1
6	1.1
7	1.1
8	1.1
9	1.1
10	1.1
11	1.1
12	1.1

## Sheet: A
											6.00168		27.9836	FEED FOR	NUMBER		FEED
						%AGR	DATE	TEMP	DELTA L	LENGTH	#/LB	%BODWT	FEED	7 DAYS	FISH	K FACTOR	CONV	%AGR
					44878	60.3767	2022-11-13	55	0.017144	5.0419	21.087	1.1221	0.112811	0.805909	212	0.00037	1.1
					44879	60.3767	2022-11-14	55	0.017144	5.05905	20.8733	1.1183	0.11358		212	0.00037	1.1
					44880	60.3767	2022-11-15	55	0.017144	5.07619	20.6626	1.11452	0.114351		212	0.00037	1.1
					44881	60.3767	2022-11-16	55	0.017144	5.09334	20.4546	1.11077	0.115125		212	0.00037	1.1
					44882	60.3767	2022-11-17	55	0.017144	5.11048	20.2495	1.10704	0.115901		212	0.00037	1.1
					44883	60.3767	2022-11-18	55	0.017144	5.12762	20.047	1.10334	0.11668		212	0.00037	1.1
					44884	60.3767	2022-11-19	55	0.017144	5.14477	19.8473	1.09966	0.117461		212	0.00037	1.1
					44885	60.3767	2022-11-20	55	0.017144	5.16191	19.6502	1.09601	0.118246	0.844332	212	0.00037	1.1
					44886	60.3767	2022-11-21	55	0.017144	5.17906	19.4557	1.09238	0.119032		212	0.00037	1.1
					44887	60.3767	2022-11-22	55	0.017144	5.1962	19.2638	1.08878	0.119822		212	0.00037	1.1
					44888	60.3767	2022-11-23	55	0.017144	5.21334	19.0743	1.0852	0.120614		212	0.00037	1.1
					44889	60.3767	2022-11-24	55	0.017144	5.23049	18.8874	1.08164	0.121408		212	0.00037	1.1
					44890	60.3767	2022-11-25	55	0.017144	5.24763	18.7029	1.07811	0.122205		212	0.00037	1.1
					44891	60.3767	2022-11-26	55	0.017144	5.26478	18.5208	1.0746	0.123005		212	0.00037	1.1
					44892	60.3767	2022-11-27	55	0.017144	5.28192	18.341	1.07111	0.123808	0.883649	212	0.00037	1.1
					44893	60.3767	2022-11-28	55	0.017144	5.29906	18.1636	1.06765	0.124613		212	0.00037	1.1
					44894	60.3767	2022-11-29	55	0.017144	5.31621	17.9884	1.0642	0.12542		212	0.00037	1.1
					44895	60.3767	2022-11-30	55	0.017144	5.33335	17.8155	1.06078	0.12623		212	0.00037	1.1
					44896	60.3767	2022-12-01	55	0.017144	5.3505	17.6448	1.05738	0.127043		212	0.00037	1.1
					44897	60.3767	2022-12-02	55	0.017144	5.36764	17.4763	1.05401	0.127859		212	0.00037	1.1
					44898	60.3767	2022-12-03	55	0.017144	5.38478	17.3099	1.05065	0.128677		212	0.00037	1.1
					44899	60.3767	2022-12-04	55	0.017144	5.40193	17.1456	1.04732	0.129497	0.923862	212	0.00037	1.1
					44900	60.3767	2022-12-05	55	0.017144	5.41907	16.9834	1.044	0.130321		212	0.00037	1.1
					44901	60.3767	2022-12-06	55	0.017144	5.43622	16.8232	1.04071	0.131147		212	0.00037	1.1
					44902	60.3767	2022-12-07	55	0.017144	5.45336	16.665	1.03744	0.131975		212	0.00037	1.1
					44903	60.3767	2022-12-08	55	0.017144	5.4705	16.5088	1.03419	0.132806		212	0.00037	1.1
					44904	60.3767	2022-12-09	55	0.017144	5.48765	16.3546	1.03096	0.13364		212	0.00037	1.1
					44905	60.3767	2022-12-10	55	0.017144	5.50479	16.2023	1.02774	0.134476		212	0.00037	1.1
					44906	60.3767	2022-12-11	55	0.017144	5.52194	16.0518	1.02455	0.135315	0.964969	212	0.00037	1.1
					44907	60.3767	2022-12-12	55	0.017144	5.53908	15.9032	1.02138	0.136157		212	0.00037	1.1
					44908	60.3767	2022-12-13	55	0.017144	5.55622	15.7565	1.01823	0.137001		212	0.00037	1.1
					44909	60.3767	2022-12-14	55	0.017144	5.57337	15.6115	1.0151	0.137848		212	0.00037	1.1
					44910	60.3767	2022-12-15	55	0.017144	5.59051	15.4683	1.01199	0.138697		212	0.00037	1.1
					44911	60.3767	2022-12-16	55	0.017144	5.60766	15.3269	1.00889	0.139549		212	0.00037	1.1
					44912	60.3767	2022-12-17	55	0.017144	5.6248	15.1872	1.00582	0.140403		212	0.00037	1.1
					44913	60.3767	2022-12-18	55	0.017144	5.64194	15.0492	1.00276	0.141261	1.00697	212	0.00037	1.1
					44914	60.3767	2022-12-19	55	0.017144	5.65909	14.9128	0.999723	0.14212		212	0.00037	1.1
					44915	60.3767	2022-12-20	55	0.017144	5.67623	14.7781	0.996704	0.142983		212	0.00037	1.1
					44916	60.3767	2022-12-21	55	0.017144	5.69338	14.645	0.993702	0.143848		212	0.00037	1.1
					44917	60.3767	2022-12-22	55	0.017144	5.71052	14.5135	0.990719	0.144715		212	0.00037	1.1
					44918	60.3767	2022-12-23	55	0.017144	5.72766	14.3835	0.987754	0.145586		212	0.00037	1.1
					44919	60.3767	2022-12-24	55	0.017144	5.74481	14.2552	0.984806	0.146458		212	0.00037	1.1
					44920	60.3767	2022-12-25	55	0.017144	5.76195	14.1283	0.981876	0.147334	1.04987	212	0.00037	1.1
					44921	60.3767	2022-12-26	55	0.017144	5.7791	14.0029	0.978963	0.148212		212	0.00037	1.1
					44922	60.3767	2022-12-27	55	0.017144	5.79624	13.879	0.976067	0.149093		212	0.00037	1.1
					44923	60.3767	2022-12-28	55	0.017144	5.81338	13.7566	0.973189	0.149976		212	0.00037	1.1
					44924	60.3767	2022-12-29	55	0.017144	5.83053	13.6356	0.970327	0.150862		212	0.00037	1.1
					44925	60.3767	2022-12-30	55	0.017144	5.84767	13.516	0.967483	0.15175		212	0.00037	1.1
					44926	60.3767	2022-12-31	55	0.017144	5.86482	13.3979	0.964654	0.152641		212	0.00037	1.1
					44927	60.3767	2023-01-01	55	0.017144	5.88196	13.281	0.961843	0.153535	1.09366	212	0.00037	1.1
					44928	60.3767	2023-01-02	55	0.017144	5.8991	13.1656	0.959047	0.154431		212	0.00037	1.1
					44929	60.3767	2023-01-03	55	0.017144	5.91625	13.0515	0.956268	0.15533		212	0.00037	1.1
					44930	60.3767	2023-01-04	55	0.017144	5.93339	12.9387	0.953505	0.156232		212	0.00037	1.1
					44931	60.3767	2023-01-05	55	0.017144	5.95054	12.8272	0.950758	0.157136		212	0.00037	1.1
					44932	60.3767	2023-01-06	55	0.017144	5.96768	12.7169	0.948027	0.158043		212	0.00037	1.1
					44933	60.3767	2023-01-07	55	0.017144	5.98482	12.6079	0.945311	0.158952		212	0.00037	1.1
					44934	60.3767	2023-01-08	55	0.017144	6.00197	12.5002	0.942611	0.159864	1.13835	212	0.00037	1.1
					44935	60.3767	2023-01-09	55	0.017144	6.01911	12.3937	0.939926	0.160779		212	0.00037	1.1
					44936	60.3767	2023-01-10	55	0.017144	6.03626	12.2884	0.937257	0.161696		212	0.00037	1.1
					44937	60.3767	2023-01-11	55	0.017144	6.0534	12.1843	0.934602	0.162616		212	0.00037	1.1
					44938	60.3767	2023-01-12	55	0.017144	6.07054	12.0814	0.931963	0.163538		212	0.00037	1.1
					44939	60.3767	2023-01-13	55	0.017144	6.08769	11.9796	0.929338	0.164463		212	0.00037	1.1
					44940	60.3767	2023-01-14	55	0.017144	6.10483	11.8789	0.926728	0.165391		212	0.00037	1.1
					44941	60.3767	2023-01-15	55	0.017144	6.12198	11.7794	0.924133	0.166321	1.18393	212	0.00037	1.1
					44942	60.3767	2023-01-16	55	0.017144	6.13912	11.681	0.921552	0.167254		212	0.00037	1.1
					44943	60.3767	2023-01-17	55	0.017144	6.15626	11.5837	0.918986	0.168189		212	0.00037	1.1
					44944	60.3767	2023-01-18	55	0.017144	6.17341	11.4874	0.916434	0.169127		212	0.00037	1.1
					44945	60.3767	2023-01-19	55	0.017144	6.19055	11.3923	0.913896	0.170068		212	0.00037	1.1
					44946	60.3767	2023-01-20	55	0.017144	6.2077	11.2981	0.911372	0.171011		212	0.00037	1.1
					44947	60.3767	2023-01-21	55	0.017144	6.22484	11.2051	0.908862	0.171957		212	0.00037	1.1
					44948	60.3767	2023-01-22	55	0.017144	6.24198	11.113	0.906366	0.172906	1.2304	212	0.00037	1.1
					44949	60.3767	2023-01-23	55	0.017144	6.25913	11.0219	0.903883	0.173857		212	0.00037	1.1
					44950	60.3767	2023-01-24	55	0.017144	6.27627	10.9318	0.901414	0.17481		212	0.00037	1.1
					44951	60.3767	2023-01-25	55	0.017144	6.29342	10.8427	0.898959	0.175767		212	0.00037	1.1
					44952	60.3767	2023-01-26	55	0.017144	6.31056	10.7546	0.896516	0.176726		212	0.00037	1.1
					44953	60.3767	2023-01-27	55	0.017144	6.3277	10.6674	0.894087	0.177687		212	0.00037	1.1
					44954	60.3767	2023-01-28	55	0.017144	6.34485	10.5812	0.891672	0.178651		212	0.00037	1.1
					44955	60.3767	2023-01-29	55	0.017144	6.36199	10.4959	0.889269	0.179618	1.27777	212	0.00037	1.1
					44956	60.3767	2023-01-30	55	0.017144	6.37914	10.4115	0.886879	0.180587		212	0.00037	1.1
					44957	60.3767	2023-01-31	55	0.017144	6.39628	10.328	0.884502	0.181559		212	0.00037	1.1
					44958	60.3767	2023-02-01	55	0.017144	6.41342	10.2454	0.882137	0.182534		212	0.00037	1.1
					44959	60.3767	2023-02-02	55	0.017144	6.43057	10.1637	0.879786	0.183511		212	0.00037	1.1
					44960	60.3767	2023-02-03	55	0.017144	6.44771	10.0828	0.877446	0.184491		212	0.00037	1.1
					44961	60.3767	2023-02-04	55	0.017144	6.46486	10.0028	0.875119	0.185473		212	0.00037	1.1
					44962	60.3767	2023-02-05	55	0.017144	6.482	9.92365	0.872805	0.186458	1.32604	212	0.00037	1.1
					44963	60.3767	2023-02-06	55	0.017144	6.49914	9.84532	0.870502	0.187446		212	0.00037	1.1
					44964	60.3767	2023-02-07	55	0.017144	6.51629	9.76782	0.868212	0.188436		212	0.00037	1.1
					44965	60.3767	2023-02-08	55	0.017144	6.53343	9.69113	0.865934	0.189429		212	0.00037	1.1
					44966	60.3767	2023-02-09	55	0.017144	6.55058	9.61524	0.863668	0.190424		212	0.00037	1.1
					44967	60.3767	2023-02-10	55	0.017144	6.56772	9.54014	0.861413	0.191422		212	0.00037	1.1
					44968	60.3767	2023-02-11	55	0.017144	6.58486	9.46582	0.85917	0.192423		212	0.00037	1.1
					44969	60.3767	2023-02-12	55	0.017144	6.60201	9.39226	0.856939	0.193426	1.3752	212	0.00037	1.1
					44970	60.3767	2023-02-13	55	0.017144	6.61915	9.31947	0.85472	0.194432		212	0.00037	1.1
					44971	60.3767	2023-02-14	55	0.017144	6.6363	9.24743	0.852512	0.195441		212	0.00037	1.1
					44972	60.3767	2023-02-15	55	0.017144	6.65344	9.17613	0.850315	0.196452		212	0.00037	1.1
					44973	60.3767	2023-02-16	55	0.017144	6.67058	9.10556	0.84813	0.197466		212	0.00037	1.1
					44974	60.3767	2023-02-17	55	0.017144	6.68773	9.03572	0.845956	0.198482		212	0.00037	1.1
					44975	60.3767	2023-02-18	55	0.017144	6.70487	8.96658	0.843792	0.199501		212	0.00037	1.1
					44976	60.3767	2023-02-19	55	0.017144	6.72202	8.89815	0.84164	0.200522	1.42525	212	0.00037	1.1
					44977	60.3767	2023-02-20	55	0.017144	6.73916	8.83042	0.839499	0.201546		212	0.00037	1.1
					44978	60.3767	2023-02-21	55	0.017144	6.7563	8.76337	0.837369	0.202573		212	0.00037	1.1
					44979	60.3767	2023-02-22	55	0.017144	6.77345	8.69699	0.83525	0.203603		212	0.00037	1.1
					44980	60.3767	2023-02-23	55	0.017144	6.79059	8.63129	0.833141	0.204634		212	0.00037	1.1
					44981	60.3767	2023-02-24	55	0.017144	6.80774	8.56624	0.831043	0.205669		212	0.00037	1.1
					44982	60.3767	2023-02-25	55	0.017144	6.82488	8.50185	0.828955	0.206706		212	0.00037	1.1
					44983	60.3767	2023-02-26	55	0.017144	6.84202	8.4381	0.826878	0.207746	1.4762	212	0.00037	1.1
					44984	60.3767	2023-02-27	55	0.017144	6.85917	8.37499	0.824811	0.208788		212	0.00037	1.1
					44985	60.3767	2023-02-28	55	0.017144	6.87631	8.3125	0.822755	0.209833		212	0.00037	1.1
					44986	60.3767	2023-03-01	55	0.017144	6.89346	8.25064	0.820709	0.210881		212	0.00037	1.1
					44987	60.3767	2023-03-02	55	0.017144	6.9106	8.18938	0.818673	0.211931		212	0.00037	1.1
					44988	60.3767	2023-03-03	55	0.017144	6.92774	8.12874	0.816647	0.212984		212	0.00037	1.1
					44989	60.3767	2023-03-04	55	0.017144	6.94489	8.06868	0.814631	0.21404		212	0.00037	1.1
					44990	60.3767	2023-03-05	55	0.017144	6.96203	8.00922	0.812625	0.215098	1.52805	212	0.00037	1.1
					44991	60.3767	2023-03-06	55	0.017144	6.97918	7.95035	0.810629	0.216158		212	0.00037	1.1
					44992	60.3767	2023-03-07	55	0.017144	6.99632	7.89204	0.808642	0.217222		212	0.00037	1.1
					44993	60.3767	2023-03-08	55	0.017144	7.01346	7.83431	0.806666	0.218287		212	0.00037	1.1
					44994	60.3767	2023-03-09	55	0.017144	7.03061	7.77714	0.804699	0.219356		212	0.00037	1.1
					44995	60.3767	2023-03-10	55	0.017144	7.04775	7.72052	0.802741	0.220427		212	0.00037	1.1
					44996	60.3767	2023-03-11	55	0.017144	7.0649	7.66445	0.800793	0.221501		212	0.00037	1.1
					44997	60.3767	2023-03-12	55	0.017144	7.08204	7.60893	0.798855	0.222577	1.58079	212	0.00037	1.1
					44998	60.3767	2023-03-13	55	0.017144	7.09918	7.55393	0.796925	0.223656		212	0.00037	1.1
					44999	60.3767	2023-03-14	55	0.017144	7.11633	7.49947	0.795006	0.224737		212	0.00037	1.1
					45000	60.3767	2023-03-15	55	0.017144	7.13347	7.44553	0.793095	0.225822		212	0.00037	1.1
					45001	60.3767	2023-03-16	55	0.017144	7.15062	7.3921	0.791193	0.226908		212	0.00037	1.1
					45002	60.3767	2023-03-17	55	0.017144	7.16776	7.33919	0.789301	0.227998		212	0.00037	1.1
					45003	60.3767	2023-03-18	55	0.017144	7.1849	7.28678	0.787418	0.22909		212	0.00037	1.1
					45004	60.3767	2023-03-19	55	0.017144	7.20205	7.23486	0.785543	0.230184	1.63442	212	0.00037	1.1
					45005	60.3767	2023-03-20	55	0.017144	7.21919	7.18344	0.783678	0.231281		212	0.00037	1.1
					45006	60.3767	2023-03-21	55	0.017144	7.23634	7.13251	0.781821	0.232381		212	0.00037	1.1
					45007	60.3767	2023-03-22	55	0.017144	7.25348	7.08205	0.779973	0.233484		212	0.00037	1.1
					45008	60.3767	2023-03-23	55	0.017144	7.27062	7.03207	0.778134	0.234589		212	0.00037	1.1
					45009	60.3767	2023-03-24	55	0.017144	7.28777	6.98256	0.776304	0.235696		212	0.00037	1.1
					45010	60.3767	2023-03-25	55	0.017144	7.30491	6.93352	0.774482	0.236806		212	0.00037	1.1
					45011	60.3767	2023-03-26	55	0.017144	7.32206	6.88493	0.772668	0.237919	1.68895	212	0.00037	1.1
					45012	60.3767	2023-03-27	55	0.017144	7.3392	6.83679	0.770863	0.239035		212	0.00037	1.1
					45013	60.3767	2023-03-28	55	0.017144	7.35634	6.7891	0.769067	0.240153		212	0.00037	1.1
					45014	60.3767	2023-03-29	55	0.017144	7.37349	6.74186	0.767279	0.241273		212	0.00037	1.1
					45015	60.3767	2023-03-30	55	0.017144	7.39063	6.69505	0.765499	0.242397		212	0.00037	1.1
					45016	60.3767	2023-03-31	55	0.017144	7.40778	6.64867	0.763727	0.243523		212	0.00037	1.1
					45017	60.3767	2023-04-01	55	0.017144	7.42492	6.60272	0.761964	0.244651		212	0.00037	1.1
					45018	60.3767	2023-04-02	55	0.017144	7.44206	6.5572	0.760209	0.245782	1.74437	212	0.00037	1.1
					45019	60.3767	2023-04-03	55	0.017144	7.45921	6.51209	0.758461	0.246916		212	0.00037	1.1
					45020	60.3767	2023-04-04	55	0.017144	7.47635	6.46739	0.756722	0.248052		212	0.00037	1.1
					45021	60.3767	2023-04-05	55	0.017144	7.4935	6.4231	0.754991	0.249191		212	0.00037	1.1
					45022	60.3767	2023-04-06	55	0.017144	7.51064	6.37922	0.753267	0.250333		212	0.00037	1.1
					45023	60.3767	2023-04-07	55	0.017144	7.52778	6.33573	0.751552	0.251477		212	0.00037	1.1
					45024	60.3767	2023-04-08	55	0.017144	7.54493	6.29264	0.749844	0.252624		212	0.00037	1.1
					45025	60.3767	2023-04-09	55	0.017144	7.56207	6.24994	0.748144	0.253773	1.80069	212	0.00037	1.1
					45026	60.3767	2023-04-10	55	0.017144	7.57922	6.20763	0.746452	0.254925		212	0.00037	1.1
					45027	60.3767	2023-04-11	55	0.017144	7.59636	6.16569	0.744767	0.256079		212	0.00037	1.1
					45028	60.3767	2023-04-12	55	0.017144	7.6135	6.12413	0.74309	0.257237		212	0.00037	1.1
					45029	60.3767	2023-04-13	55	0.017144	7.63065	6.08295	0.741421	0.258396		212	0.00037	1.1
					45030	60.3767	2023-04-14	55	0.017144	7.64779	6.04213	0.739759	0.259559		212	0.00037	1.1
					45031	60.3767	2023-04-15	55	0.017144	7.66494	6.00168	0.738104	0.260724	0	212	0.00037	1.1
					45032
					45033
					45034
					45035
					45036
					45037
					45038
					45039
					45040
					45041
					45042
					45043
					45044
					45045
					45046
					45047
					45048
					45049
					45050
					45051
					45052
					45053
					45054
					45055
					45056
					45057
					45058
					45059
					45060
					45061
					45062
					45063
					45064
					45065
					45066
					45067
					45068
					45069
					45070
					45071
					45072
					45073
					45074
					45075
					45076
					45077
					45078
					45079
					45080
					45081
					45082
					45083
					45084
					45085
					45086
					45087
					45088
					45089
					45090
					45091
					45092
					45093
					45094
					45095
					45096
					45097
					45098
					45099
					45100
					45101
					45102
					45103
					45104
					45105
					45106
					45107
					45108
					45109
					45110
					45111
					45112
					45113
					45114
					45115
					45116
					45117
					45118
					45119
					45120
					45121
					45122
					45123
					45124
					45125
					45126
					45127
					45128
					45129
					45130
					45131
					45132
					45133
					45134
					45135
					45136
					45137
					45138
					45139
					45140
					45141
					45142
					45143
					45144
					45145
					45146
					45147
					45148
					45149
					45150
					45151
					45152
					45153
					45154
					45155
					45156
					45157
					45158
					45159
					45160
					45161
					45162
					45163
					45164
					45165
					45166
					45167
					45168
					45169
					45170
					45171
					45172
					45173
					45174
					45175
					45176
					45177
					45178
					45179
					45180
					45181
					45182
					45183
					45184
					45185
					45186
					45187
					45188
					45189
					45190
					45191
					45192
					45193
					45194
					45195
					45196
					45197
					45198
					45199
					45200
					45201
					45202
					45203
					45204
					45205
					45206
					45207
					45208
					45209
					45210
					45211
					45212
					45213
					45214
					45215
					45216
					45217
					45218
					45219
					45220
					45221
					45222
					45223
					45224
					45225
					45226
					45227
					45228
					45229
					45230
					45231
					45232
					45233
					45234
					45235
					45236
					45237
					45238
					45239
					45240
					45241
					45242

## Sheet: MAIN
												303.329	FEED FOR	NUMBER		FEED
						DATE	TEMP	DELTA L	LENGTH	#/LB	%BODWT	FEED	7 DAYS	FISH	K FACTOR	CONV	%AGR
					44878	2022-11-13	55	0.0283951	5.0419	21.087	1.8585	0.186846	1.35266	212	0.00037	1.1	100
					44879	2022-11-14	55	0.0283951	5.0703	20.7347	1.84809	0.188956		212	0.00037	1.1	100
					44880	2022-11-15	55	0.0283951	5.09869	20.3902	1.8378	0.191079		212	0.00037	1.1	100
					44881	2022-11-16	55	0.0283951	5.12709	20.0533	1.82762	0.193213		212	0.00037	1.1	100
					44882	2022-11-17	55	0.0283951	5.15548	19.7238	1.81755	0.195359		212	0.00037	1.1	100
					44883	2022-11-18	55	0.0283951	5.18388	19.4014	1.8076	0.197517		212	0.00037	1.1	100
					44884	2022-11-19	55	0.0283951	5.21227	19.0861	1.79775	0.199687		212	0.00037	1.1	100
					44885	2022-11-20	55	0.0283951	5.24067	18.7775	1.78801	0.201868	1.45955	212	0.00037	1.1	100
					44886	2022-11-21	55	0.0283951	5.26906	18.4756	1.77837	0.204062		212	0.00037	1.1	100
					44887	2022-11-22	55	0.0283951	5.29746	18.1801	1.76884	0.206267		212	0.00037	1.1	100
					44888	2022-11-23	55	0.0283951	5.32585	17.8908	1.75941	0.208484		212	0.00037	1.1	100
					44889	2022-11-24	55	0.0283951	5.35425	17.6077	1.75008	0.210713		212	0.00037	1.1	100
					44890	2022-11-25	55	0.0283951	5.38264	17.3305	1.74085	0.212954		212	0.00037	1.1	100
					44891	2022-11-26	55	0.0283951	5.41104	17.0591	1.73171	0.215207		212	0.00037	1.1	100
					44892	2022-11-27	55	0.0283951	5.43943	16.7933	1.72267	0.217471	1.57052	212	0.00037	1.1	100
					44893	2022-11-28	55	0.0283951	5.46783	16.5331	1.71373	0.219748		212	0.00037	1.1	100
					44894	2022-11-29	55	0.0283951	5.49622	16.2781	1.70487	0.222036		212	0.00037	1.1	100
					44895	2022-11-30	55	0.0283951	5.52462	16.0284	1.69611	0.224336		212	0.00037	1.1	100
					44896	2022-12-01	55	0.0283951	5.55301	15.7838	1.68744	0.226648		212	0.00037	1.1	100
					44897	2022-12-02	55	0.0283951	5.58141	15.5441	1.67885	0.228972		212	0.00037	1.1	100
					44898	2022-12-03	55	0.0283951	5.6098	15.3093	1.67036	0.231308		212	0.00037	1.1	100
					44899	2022-12-04	55	0.0283951	5.6382	15.0792	1.66194	0.233655	1.68555	212	0.00037	1.1	100
					44900	2022-12-05	55	0.0283951	5.66659	14.8536	1.65362	0.236014		212	0.00037	1.1	100
					44901	2022-12-06	55	0.0283951	5.69499	14.6325	1.64537	0.238386		212	0.00037	1.1	100
					44902	2022-12-07	55	0.0283951	5.72338	14.4158	1.63721	0.240769		212	0.00037	1.1	100
					44903	2022-12-08	55	0.0283951	5.75178	14.2034	1.62913	0.243164		212	0.00037	1.1	100
					44904	2022-12-09	55	0.0283951	5.78017	13.9951	1.62112	0.245571		212	0.00037	1.1	100
					44905	2022-12-10	55	0.0283951	5.80857	13.7908	1.6132	0.247989		212	0.00037	1.1	100
					44906	2022-12-11	55	0.0283951	5.83696	13.5906	1.60535	0.25042	1.80464	212	0.00037	1.1	100
					44907	2022-12-12	55	0.0283951	5.86536	13.3941	1.59758	0.252862		212	0.00037	1.1	100
					44908	2022-12-13	55	0.0283951	5.89375	13.2015	1.58988	0.255316		212	0.00037	1.1	100
					44909	2022-12-14	55	0.0283951	5.92215	13.0125	1.58226	0.257782		212	0.00037	1.1	100
					44910	2022-12-15	55	0.0283951	5.95055	12.8271	1.57471	0.26026		212	0.00037	1.1	100
					44911	2022-12-16	55	0.0283951	5.97894	12.6452	1.56723	0.26275		212	0.00037	1.1	100
					44912	2022-12-17	55	0.0283951	6.00734	12.4667	1.55982	0.265252		212	0.00037	1.1	100
					44913	2022-12-18	55	0.0283951	6.03573	12.2916	1.55248	0.267765	1.9278	212	0.00037	1.1	100
					44914	2022-12-19	55	0.0283951	6.06413	12.1198	1.54521	0.27029		212	0.00037	1.1	100
					44915	2022-12-20	55	0.0283951	6.09252	11.9511	1.53801	0.272828		212	0.00037	1.1	100
					44916	2022-12-21	55	0.0283951	6.12092	11.7855	1.53088	0.275377		212	0.00037	1.1	100
					44917	2022-12-22	55	0.0283951	6.14931	11.623	1.52381	0.277938		212	0.00037	1.1	100
					44918	2022-12-23	55	0.0283951	6.17771	11.4635	1.5168	0.28051		212	0.00037	1.1	100
					44919	2022-12-24	55	0.0283951	6.2061	11.3069	1.50986	0.283095		212	0.00037	1.1	100
					44920	2022-12-25	55	0.0283951	6.2345	11.1531	1.50299	0.285691	2.05503	212	0.00037	1.1	100
					44921	2022-12-26	55	0.0283951	6.26289	11.0021	1.49617	0.2883		212	0.00037	1.1	100
					44922	2022-12-27	55	0.0283951	6.29129	10.8538	1.48942	0.29092		212	0.00037	1.1	100
					44923	2022-12-28	55	0.0283951	6.31968	10.7081	1.48273	0.293552		212	0.00037	1.1	100
					44924	2022-12-29	55	0.0283951	6.34808	10.5651	1.4761	0.296196		212	0.00037	1.1	100
					44925	2022-12-30	55	0.0283951	6.37647	10.4245	1.46952	0.298851		212	0.00037	1.1	100
					44926	2022-12-31	55	0.0283951	6.40487	10.2865	1.46301	0.301519		212	0.00037	1.1	100
					44927	2023-01-01	55	0.0283951	6.43326	10.1509	1.45655	0.304198	2.18632	212	0.00037	1.1	100
					44928	2023-01-02	55	0.0283951	6.46166	10.0177	1.45015	0.30689		212	0.00037	1.1	100
					44929	2023-01-03	55	0.0283951	6.49005	9.88676	1.44381	0.309593		212	0.00037	1.1	100
					44930	2023-01-04	55	0.0283951	6.51845	9.75812	1.43752	0.312308		212	0.00037	1.1	100
					44931	2023-01-05	55	0.0283951	6.54684	9.6317	1.43128	0.315034		212	0.00037	1.1	100
					44932	2023-01-06	55	0.0283951	6.57524	9.50745	1.4251	0.317773		212	0.00037	1.1	100
					44933	2023-01-07	55	0.0283951	6.60363	9.38534	1.41897	0.320524		212	0.00037	1.1	100
					44934	2023-01-08	55	0.0283951	6.63203	9.2653	1.4129	0.323286	1.98157	212	0.00037	1.1	100
					44935	2023-01-09	55	0.0283951	6.66042	9.1473	1.40687	0.32606		212	0.00037	1.1	100
					44936	2023-01-10	55	0.0283951	6.68882	9.0313	1.4009	0.328846		212	0.00037	1.1	100
					44937	2023-01-11	55	0.0283951	6.71721	8.91725	1.39498	0.331644		212	0.00037	1.1	100
					44938	2023-01-12	55	0.0283951	6.74561	8.80512	1.38911	0.334454		212	0.00037	1.1	100
					44939	2023-01-13	55	0.0283951	6.774	8.69486	1.38328	0.337276		212	0.00037	1.1	100
					44940	2023-01-14	55	0.0283951	6.8024	8.58642	0.000208508	9.83618e-09		212	0.00037	1.1	100
					44941	2023-01-15	55	0.0283951	6.83079	8.47979	1.37178	0.342954	2.4611	212	0.00037	1.1	100
					44942	2023-01-16	55	0.0283951	6.85919	8.37491	1.36611	0.345812		212	0.00037	1.1	100
					44943	2023-01-17	55	0.0283951	6.88758	8.27176	1.36047	0.348681		212	0.00037	1.1	100
					44944	2023-01-18	55	0.0283951	6.91598	8.17029	1.35489	0.351562		212	0.00037	1.1	100
					44945	2023-01-19	55	0.0283951	6.94437	8.07048	1.34935	0.354454		212	0.00037	1.1	100
					44946	2023-01-20	55	0.0283951	6.97277	7.97228	1.34385	0.357359		212	0.00037	1.1	100
					44947	2023-01-21	55	0.0283951	7.00116	7.87568	1.3384	0.360275		212	0.00037	1.1	100
					44948	2023-01-22	55	0.0283951	7.02956	7.78062	1.333	0.363204	2.60458	212	0.00037	1.1	100
					44949	2023-01-23	55	0.0283951	7.05795	7.68709	1.32763	0.366144		212	0.00037	1.1	100
					44950	2023-01-24	55	0.0283951	7.08635	7.59506	1.32231	0.369096		212	0.00037	1.1	100
					44951	2023-01-25	55	0.0283951	7.11474	7.50448	1.31704	0.37206		212	0.00037	1.1	100
					44952	2023-01-26	55	0.0283951	7.14314	7.41534	1.3118	0.375036		212	0.00037	1.1	100
					44953	2023-01-27	55	0.0283951	7.17153	7.32761	1.30661	0.378023		212	0.00037	1.1	100
					44954	2023-01-28	55	0.0283951	7.19993	7.24126	1.30145	0.381022		212	0.00037	1.1	100
					44955	2023-01-29	55	0.0283951	7.22832	7.15625	1.29634	0.384034	2.75214	212	0.00037	1.1	100
					44956	2023-01-30	55	0.0283951	7.25672	7.07257	1.29127	0.387057		212	0.00037	1.1	100
					44957	2023-01-31	55	0.0283951	7.28511	6.9902	1.28624	0.390092		212	0.00037	1.1	100
					44958	2023-02-01	55	0.0283951	7.31351	6.90909	1.28124	0.393139		212	0.00037	1.1	100
					44959	2023-02-02	55	0.0283951	7.3419	6.82924	1.27629	0.396197		212	0.00037	1.1	100
					44960	2023-02-03	55	0.0283951	7.3703	6.75061	1.27137	0.399268		212	0.00037	1.1	100
					44961	2023-02-04	55	0.0283951	7.39869	6.67319	1.26649	0.40235		212	0.00037	1.1	100
					44962	2023-02-05	55	0.0283951	7.42709	6.59694	1.26165	0.405445	2.90376	212	0.00037	1.1	100
					44963	2023-02-06	55	0.0283951	7.45548	6.52185	1.25684	0.408551		212	0.00037	1.1	100
					44964	2023-02-07	55	0.0283951	7.48388	6.4479	1.25207	0.411669		212	0.00037	1.1	100
					44965	2023-02-08	55	0.0283951	7.51227	6.37506	1.24734	0.414798		212	0.00037	1.1	100
					44966	2023-02-09	55	0.0283951	7.54067	6.30331	1.24264	0.41794		212	0.00037	1.1	100
					44967	2023-02-10	55	0.0283951	7.56906	6.23264	1.23798	0.421094		212	0.00037	1.1	100
					44968	2023-02-11	55	0.0283951	7.59746	6.16302	1.23336	0.424259		212	0.00037	1.1	100
					44969	2023-02-12	55	0.0283951	7.62585	6.09443	1.22876	0.427436	3.05944	212	0.00037	1.1	100
					44970	2023-02-13	55	0.0283951	7.65425	6.02685	1.22421	0.430625		212	0.00037	1.1	100
					44971	2023-02-14	55	0.0283951	7.68264	5.96027	1.21968	0.433826		212	0.00037	1.1	100
					44972	2023-02-15	55	0.0283951	7.71104	5.89467	1.21519	0.437039		212	0.00037	1.1	100
					44973	2023-02-16	55	0.0283951	7.73943	5.83003	1.21073	0.440264		212	0.00037	1.1	100
					44974	2023-02-17	55	0.0283951	7.76783	5.76633	1.2063	0.4435		212	0.00037	1.1	100
					44975	2023-02-18	55	0.0283951	7.79622	5.70355	1.20191	0.446748		212	0.00037	1.1	100
					44976	2023-02-19	55	0.0283951	7.82462	5.64168	1.19755	0.450009	3.21919	212	0.00037	1.1	100
					44977	2023-02-20	55	0.0283951	7.85301	5.58071	1.19322	0.453281		212	0.00037	1.1	100
					44978	2023-02-21	55	0.0283951	7.88141	5.5206	1.18892	0.456564		212	0.00037	1.1	100
					44979	2023-02-22	55	0.0283951	7.9098	5.46136	1.18465	0.45986		212	0.00037	1.1	100
					44980	2023-02-23	55	0.0283951	7.9382	5.40297	1.18042	0.463168		212	0.00037	1.1	100
					44981	2023-02-24	55	0.0283951	7.96659	5.3454	1.17621	0.466487		212	0.00037	1.1	100
					44982	2023-02-25	55	0.0283951	7.99499	5.28865	1.17203	0.469819		212	0.00037	1.1	100
					44983	2023-02-26	55	0.0283951	8.02338	5.2327	1.16788	0.473162	3.383	212	0.00037	1.1	100
					44984	2023-02-27	55	0.0283951	8.05178	5.17753	1.16376	0.476517		212	0.00037	1.1	100
					44985	2023-02-28	55	0.0283951	8.08017	5.12314	1.15967	0.479884		212	0.00037	1.1	100
					44986	2023-03-01	55	0.0283951	8.10857	5.0695	1.15561	0.483262		212	0.00037	1.1	100
					44987	2023-03-02	55	0.0283951	8.13696	5.01662	1.15158	0.486653		212	0.00037	1.1	100
					44988	2023-03-03	55	0.0283951	8.16536	4.96446	1.14758	0.490055		212	0.00037	1.1	100
					44989	2023-03-04	55	0.0283951	8.19375	4.91303	1.1436	0.493469		212	0.00037	1.1	100
					44990	2023-03-05	55	0.0283951	8.22215	4.8623	1.13965	0.496896	3.55088	212	0.00037	1.1	100
					44991	2023-03-06	55	0.0283951	8.25055	4.81227	1.13573	0.500334		212	0.00037	1.1	100
					44992	2023-03-07	55	0.0283951	8.27894	4.76293	1.13183	0.503783		212	0.00037	1.1	100
					44993	2023-03-08	55	0.0283951	8.30734	4.71426	1.12796	0.507245		212	0.00037	1.1	100
					44994	2023-03-09	55	0.0283951	8.33573	4.66624	1.12412	0.510719		212	0.00037	1.1	100
					44995	2023-03-10	55	0.0283951	8.36413	4.61888	1.1203	0.514204		212	0.00037	1.1	100
					44996	2023-03-11	55	0.0283951	8.39252	4.57216	1.11651	0.517701		212	0.00037	1.1	100
					44997	2023-03-12	55	0.0283951	8.42092	4.52606	1.11275	0.52121	3.72283	212	0.00037	1.1	100
					44998	2023-03-13	55	0.0283951	8.44931	4.48058	1.10901	0.524731		212	0.00037	1.1	100
					44999	2023-03-14	55	0.0283951	8.47771	4.43571	1.1053	0.528264		212	0.00037	1.1	100
					45000	2023-03-15	55	0.0283951	8.5061	4.39144	1.10161	0.531809		212	0.00037	1.1	100
					45001	2023-03-16	55	0.0283951	8.5345	4.34775	1.09794	0.535365		212	0.00037	1.1	100
					45002	2023-03-17	55	0.0283951	8.56289	4.30464	1.0943	0.538933		212	0.00037	1.1	100
					45003	2023-03-18	55	0.0283951	8.59129	4.2621	1.09068	0.542514		212	0.00037	1.1	100
					45004	2023-03-19	55	0.0283951	8.61968	4.22012	1.08709	0.546106	3.89884	212	0.00037	1.1	100
					45005	2023-03-20	55	0.0283951	8.64808	4.17869	1.08352	0.54971		212	0.00037	1.1	100
					45006	2023-03-21	55	0.0283951	8.67647	4.13779	1.07997	0.553325		212	0.00037	1.1	100
					45007	2023-03-22	55	0.0283951	8.70487	4.09743	1.07645	0.556953		212	0.00037	1.1	100
					45008	2023-03-23	55	0.0283951	8.73326	4.0576	1.07295	0.560592		212	0.00037	1.1	100
					45009	2023-03-24	55	0.0283951	8.76166	4.01828	1.06947	0.564244		212	0.00037	1.1	100
					45010	2023-03-25	55	0.0283951	8.79005	3.97946	1.06602	0.567907		212	0.00037	1.1	100
					45011	2023-03-26	55	0.0283951	8.81845	3.94114	1.06259	0.571582	4.07891	212	0.00037	1.1	100
					45012	2023-03-27	55	0.0283951	8.84684	3.90331	1.05918	0.575269		212	0.00037	1.1	100
					45013	2023-03-28	55	0.0283951	8.87524	3.86597	1.05579	0.578968		212	0.00037	1.1	100
					45014	2023-03-29	55	0.0283951	8.90363	3.8291	1.05242	0.582678		212	0.00037	1.1	100
					45015	2023-03-30	55	0.0283951	8.93203	3.7927	1.04908	0.586401		212	0.00037	1.1	100
					45016	2023-03-31	55	0.0283951	8.96042	3.75676	1.04575	0.590135		212	0.00037	1.1	100
					45017	2023-04-01	55	0.0283951	8.98882	3.72127	1.04245	0.593881		212	0.00037	1.1	100
					45018	2023-04-02	55	0.0283951	9.01721	3.68622	1.03916	0.597639	4.26305	212	0.00037	1.1	100
					45019	2023-04-03	55	0.0283951	9.04561	3.65162	1.0359	0.601409		212	0.00037	1.1	100
					45020	2023-04-04	55	0.0283951	9.074	3.61744	1.03266	0.60519		212	0.00037	1.1	100
					45021	2023-04-05	55	0.0283951	9.1024	3.58369	1.02944	0.608984		212	0.00037	1.1	100
					45022	2023-04-06	55	0.0283951	9.13079	3.55036	1.02624	0.612789		212	0.00037	1.1	100
					45023	2023-04-07	55	0.0283951	9.15919	3.51745	1.02306	0.616607		212	0.00037	1.1	100
					45024	2023-04-08	55	0.0283951	9.18758	3.48493	1.0199	0.620436		212	0.00037	1.1	100
					45025	2023-04-09	55	0.0283951	9.21598	3.45282	1.01675	0.624277	4.45126	212	0.00037	1.1	100
					45026	2023-04-10	55	0.0283951	9.24437	3.4211	1.01363	0.628129		212	0.00037	1.1	100
					45027	2023-04-11	55	0.0283951	9.27277	3.38977	1.01053	0.631994		212	0.00037	1.1	100
					45028	2023-04-12	55	0.0283951	9.30116	3.35882	1.00744	0.635871		212	0.00037	1.1	100
					45029	2023-04-13	55	0.0283951	9.32956	3.32824	1.00437	0.639759		212	0.00037	1.1	100
					45030	2023-04-14	55	0.0283951	9.35795	3.29804	1.00133	0.643659		212	0.00037	1.1	100
					45031	2023-04-15	55	0.0283951	9.38635	3.2682	0.998298	0.647571		212	0.00037	1.1	100
					45032	2023-04-16	55	0.0283951	9.41474	3.23872	0.995287	0.651495	4.64353	212	0.00037	1.1	100
					45033	2023-04-17	55	0.0283951	9.44314	3.20959	0.992294	0.655431		212	0.00037	1.1	100
					45034	2023-04-18	55	0.0283951	9.47153	3.18081	0.989319	0.659379		212	0.00037	1.1	100
					45035	2023-04-19	55	0.0283951	9.49993	3.15237	0.986362	0.663338		212	0.00037	1.1	100
					45036	2023-04-20	55	0.0283951	9.52832	3.12427	0.983423	0.667309		212	0.00037	1.1	100
					45037	2023-04-21	55	0.0283951	9.55672	3.09651	0.980501	0.671293		212	0.00037	1.1	100
					45038	2023-04-22	55	0.0283951	9.58511	3.06907	0.977596	0.675288		212	0.00037	1.1	100
					45039	2023-04-23	55	0.0283951	9.61351	3.04195	0.974709	0.679295	4.83987	212	0.00037	1.1	100
					45040	2023-04-24	55	0.0283951	9.6419	3.01516	0.971838	0.683313		212	0.00037	1.1	100
					45041	2023-04-25	55	0.0283951	9.6703	2.98867	0.968985	0.687344		212	0.00037	1.1	100
					45042	2023-04-26	55	0.0283951	9.69869	2.9625	0.966148	0.691386		212	0.00037	1.1	100
					45043	2023-04-27	55	0.0283951	9.72709	2.93663	0.963327	0.695441		212	0.00037	1.1	100
					45044	2023-04-28	55	0.0283951	9.75548	2.91107	0.960523	0.699507		212	0.00037	1.1	100
					45045	2023-04-29	55	0.0283951	9.78388	2.88579	0.957736	0.703585		212	0.00037	1.1	100
					45046	2023-04-30	55	0.0283951	9.81227	2.86081	0.954964	0.707675	5.04027	212	0.00037	1.1	100
					45047	2023-05-01	55	0.0283951	9.84067	2.83612	0.952209	0.711776		212	0.00037	1.1	100
					45048	2023-05-02	55	0.0283951	9.86906	2.81171	0.949469	0.71589		212	0.00037	1.1	100
					45049	2023-05-03	55	0.0283951	9.89746	2.78758	0.946745	0.720015		212	0.00037	1.1	100
					45050	2023-05-04	55	0.0283951	9.92585	2.76372	0.944037	0.724153		212	0.00037	1.1	100
					45051	2023-05-05	55	0.0283951	9.95425	2.74014	0.941344	0.728302		212	0.00037	1.1	100
					45052	2023-05-06	55	0.0283951	9.98264	2.71682	0.938666	0.732463		212	0.00037	1.1	100
					45053	2023-05-07	55	0.0283951	10.011	2.69377	0.936004	0.736635	5.24474	212	0.00037	1.1	100
					45054	2023-05-08	55	0.0283951	10.0394	2.67098	0.933356	0.74082		212	0.00037	1.1	100
					45055	2023-05-09	55	0.0283951	10.0678	2.64844	0.930724	0.745017		212	0.00037	1.1	100
					45056	2023-05-10	55	0.0283951	10.0962	2.62616	0.928106	0.749225		212	0.00037	1.1	100
					45057	2023-05-11	55	0.0283951	10.1246	2.60413	0.925503	0.753445		212	0.00037	1.1	100
					45058	2023-05-12	55	0.0283951	10.153	2.58234	0.922915	0.757677		212	0.00037	1.1	100
					45059	2023-05-13	55	0.0283951	10.1814	2.56079	0.920341	0.761921		212	0.00037	1.1	100
					45060	2023-05-14	55	0.0283951	10.2098	2.53949	0.917782	0.766177	5.45328	212	0.00037	1.1	100
					45061	2023-05-15	55	0.0283951	10.2382	2.51842	0.915236	0.770445		212	0.00037	1.1	100
					45062	2023-05-16	55	0.0283951	10.2666	2.49758	0.912705	0.774724		212	0.00037	1.1	100
					45063	2023-05-17	55	0.0283951	10.295	2.47697	0.910187	0.779016		212	0.00037	1.1	100
					45064	2023-05-18	55	0.0283951	10.3234	2.45659	0.907684	0.783319		212	0.00037	1.1	100
					45065	2023-05-19	55	0.0283951	10.3518	2.43643	0.905194	0.787634		212	0.00037	1.1	100
					45066	2023-05-20	55	0.0283951	10.3802	2.41649	0.902718	0.791961		212	0.00037	1.1	100
					45067	2023-05-21	55	0.0283951	10.4086	2.39676	0.900255	0.7963	5.66587	212	0.00037	1.1	100
					45068	2023-05-22	55	0.0283951	10.437	2.37725	0.897806	0.80065		212	0.00037	1.1	100
					45069	2023-05-23	55	0.0283951	10.4654	2.35796	0.89537	0.805013		212	0.00037	1.1	100
					45070	2023-05-24	55	0.0283951	10.4938	2.33887	0.892947	0.809387		212	0.00037	1.1	100
					45071	2023-05-25	55	0.0283951	10.5221	2.31998	0.890538	0.813773		212	0.00037	1.1	100
					45072	2023-05-26	55	0.0283951	10.5505	2.3013	0.888141	0.818171		212	0.00037	1.1	100
					45073	2023-05-27	55	0.0283951	10.5789	2.28282	0.885757	0.822581		212	0.00037	1.1	100
					45074	2023-05-28	55	0.0283951	10.6073	2.26454	0.883386	0.827003	5.88254	212	0.00037	1.1	100
					45075	2023-05-29	55	0.0283951	10.6357	2.24645	0.881027	0.831436		212	0.00037	1.1	100
					45076	2023-05-30	55	0.0283951	10.6641	2.22855	0.878682	0.835882		212	0.00037	1.1	100
					45077	2023-05-31	55	0.0283951	10.6925	2.21084	0.876348	0.840339		212	0.00037	1.1	100
					45078	2023-06-01	55	0.0283951	10.7209	2.19332	0.874027	0.844808		212	0.00037	1.1	100
					45079	2023-06-02	55	0.0283951	10.7493	2.17599	0.871718	0.849289		212	0.00037	1.1	100
					45080	2023-06-03	55	0.0283951	10.7777	2.15883	0.869422	0.853782		212	0.00037	1.1	100
					45081	2023-06-04	55	0.0283951	10.8061	2.14186	0.867137	0.858287	6.10327	212	0.00037	1.1	100
					45082	2023-06-05	55	0.0283951	10.8345	2.12506	0.864864	0.862803		212	0.00037	1.1	100
					45083	2023-06-06	55	0.0283951	10.8629	2.10844	0.862604	0.867332		212	0.00037	1.1	100
					45084	2023-06-07	55	0.0283951	10.8913	2.092	0.860355	0.871872		212	0.00037	1.1	100
					45085	2023-06-08	55	0.0283951	10.9197	2.07572	0.858118	0.876424		212	0.00037	1.1	100
					45086	2023-06-09	55	0.0283951	10.9481	2.05961	0.855892	0.880988		212	0.00037	1.1	100
					45087	2023-06-10	55	0.0283951	10.9765	2.04367	0.853678	0.885564		212	0.00037	1.1	100
					45088	2023-06-11	55	0.0283951	11.0049	2.02789	0.851475	0.890151	6.32806	212	0.00037	1.1	100
					45089	2023-06-12	55	0.0283951	11.0333	2.01227	0.849284	0.894751		212	0.00037	1.1	100
					45090	2023-06-13	55	0.0283951	11.0617	1.99681	0.847104	0.899362		212	0.00037	1.1	100
					45091	2023-06-14	55	0.0283951	11.0901	1.98152	0.844935	0.903985		212	0.00037	1.1	100
					45092	2023-06-15	55	0.0283951	11.1184	1.96637	0.842777	0.908621		212	0.00037	1.1	100
					45093	2023-06-16	55	0.0283951	11.1468	1.95138	0.84063	0.913267		212	0.00037	1.1	100
					45094	2023-06-17	55	0.0283951	11.1752	1.93655	0.838494	0.917926		212	0.00037	1.1	100
					45095	2023-06-18	55	0.0283951	11.2036	1.92186	0.836369	0.922597	6.55692	212	0.00037	1.1	100
					45096	2023-06-19	55	0.0283951	11.232	1.90732	0.834255	0.927279		212	0.00037	1.1	100
					45097	2023-06-20	55	0.0283951	11.2604	1.89293	0.832151	0.931974		212	0.00037	1.1	100
					45098	2023-06-21	55	0.0283951	11.2888	1.87868	0.830058	0.93668		212	0.00037	1.1	100
					45099	2023-06-22	55	0.0283951	11.3172	1.86458	0.827975	0.941398		212	0.00037	1.1	100
					45100	2023-06-23	55	0.0283951	11.3456	1.85061	0.825903	0.946128		212	0.00037	1.1	100
					45101	2023-06-24	55	0.0283951	11.374	1.83679	0.823841	0.95087		212	0.00037	1.1	100
					45102	2023-06-25	55	0.0283951	11.4024	1.8231	0.82179	0.955623	6.78985	212	0.00037	1.1	100
					45103	2023-06-26	55	0.0283951	11.4308	1.80954	0.819748	0.960389		212	0.00037	1.1	100
					45104	2023-06-27	55	0.0283951	11.4592	1.79613	0.817717	0.965166		212	0.00037	1.1	100
					45105	2023-06-28	55	0.0283951	11.4876	1.78284	0.815696	0.969955		212	0.00037	1.1	100
					45106	2023-06-29	55	0.0283951	11.516	1.76968	0.813684	0.974756		212	0.00037	1.1	100
					45107	2023-06-30	55	0.0283951	11.5444	1.75666	0.811683	0.979569		212	0.00037	1.1	100
					45108	2023-07-01	55	0.0283951	11.5728	1.74376	0.809691	0.984394		212	0.00037	1.1	100
					45109	2023-07-02	55	0.0283951	11.6012	1.73099	0.80771	0.98923	7.02684	212	0.00037	1.1	100
					45110	2023-07-03	55	0.0283951	11.6296	1.71834	0.805737	0.994079		212	0.00037	1.1	100
					45111	2023-07-04	55	0.0283951	11.658	1.70581	0.803775	0.998939		212	0.00037	1.1	100
					45112	2023-07-05	55	0.0283951	11.6863	1.69341	0.801822	1.00381		212	0.00037	1.1	100
					45113	2023-07-06	55	0.0283951	11.7147	1.68113	0.799878	1.00869		212	0.00037	1.1	100
					45114	2023-07-07	55	0.0283951	11.7431	1.66896	0.797944	1.01359		212	0.00037	1.1	100
					45115	2023-07-08	55	0.0283951	11.7715	1.65691	0.79602	1.0185		212	0.00037	1.1	100
					45116	2023-07-09	55	0.0283951	11.7999	1.64498	0.794104	1.02342	7.2679	212	0.00037	1.1	100
					45117	2023-07-10	55	0.0283951	11.8283	1.63316	0.792198	1.02835		212	0.00037	1.1	100
					45118	2023-07-11	55	0.0283951	11.8567	1.62145	0.790301	1.03329		212	0.00037	1.1	100
					45119	2023-07-12	55	0.0283951	11.8851	1.60986	0.788412	1.03825		212	0.00037	1.1	100
					45120	2023-07-13	55	0.0283951	11.9135	1.59838	0.786533	1.04321		212	0.00037	1.1	100
					45121	2023-07-14	55	0.0283951	11.9419	1.587	0.784663	1.04819		212	0.00037	1.1	100
					45122	2023-07-15	55	0.0283951	11.9703	1.57574	0.782802	1.05318		212	0.00037	1.1	100
					45123	2023-07-16	55	0.0283951	11.9987	1.56458	0.780949	1.05819	7.51302	212	0.00037	1.1	100
					45124	2023-07-17	55	0.0283951	12.0271	1.55352	0.779105	1.0632		212	0.00037	1.1	100
					45125	2023-07-18	55	0.0283951	12.0555	1.54257	0.77727	1.06823		212	0.00037	1.1	100
					45126	2023-07-19	55	0.0283951	12.0839	1.53172	0.775444	1.07327		212	0.00037	1.1	100
					45127	2023-07-20	55	0.0283951	12.1123	1.52097	0.773626	1.07832		212	0.00037	1.1	100
					45128	2023-07-21	55	0.0283951	12.1407	1.51033	0.771817	1.08338		212	0.00037	1.1	100
					45129	2023-07-22	55	0.0283951	12.1691	1.49978	0.770016	1.08845		212	0.00037	1.1	100
					45130	2023-07-23	55	0.0283951	12.1975	1.48933	0.768223	1.09354	7.76221	212	0.00037	1.1	100
					45131	2023-07-24	55	0.0283951	12.2259	1.47897	0.766439	1.09863		212	0.00037	1.1	100
					45132	2023-07-25	55	0.0283951	12.2542	1.46872	0.764663	1.10374		212	0.00037	1.1	100
					45133	2023-07-26	55	0.0283951	12.2826	1.45855	0.762895	1.10886		212	0.00037	1.1	100
					45134	2023-07-27	55	0.0283951	12.311	1.44849	0.761136	1.114		212	0.00037	1.1	100
					45135	2023-07-28	55	0.0283951	12.3394	1.43851	0.759384	1.11914		212	0.00037	1.1	100
					45136	2023-07-29	55	0.0283951	12.3678	1.42862	0.757641	1.1243		212	0.00037	1.1	100
					45137	2023-07-30	55	0.0283951	12.3962	1.41883	0.755905	1.12947	8.01546	212	0.00037	1.1	100
					45138	2023-07-31	55	0.0283951	12.4246	1.40912	0.754178	1.13465		212	0.00037	1.1	100
					45139	2023-08-01	55	0.0283951	12.453	1.39951	0.752458	1.13984		212	0.00037	1.1	100
					45140	2023-08-02	55	0.0283951	12.4814	1.38998	0.750746	1.14504		212	0.00037	1.1	100
					45141	2023-08-03	55	0.0283951	12.5098	1.38053	0.749042	1.15026		212	0.00037	1.1	100
					45142	2023-08-04	55	0.0283951	12.5382	1.37117	0.747346	1.15549		212	0.00037	1.1	100
					45143	2023-08-05	55	0.0283951	12.5666	1.3619	0.745657	1.16073		212	0.00037	1.1	100
					45144	2023-08-06	55	0.0283951	12.595	1.35271	0.743976	1.16598	8.27278	212	0.00037	1.1	100
					45145	2023-08-07	55	0.0283951	12.6234	1.3436	0.742303	1.17124		212	0.00037	1.1	100
					45146	2023-08-08	55	0.0283951	12.6518	1.33458	0.740637	1.17652		212	0.00037	1.1	100
					45147	2023-08-09	55	0.0283951	12.6802	1.32563	0.738978	1.1818		212	0.00037	1.1	100
					45148	2023-08-10	55	0.0283951	12.7086	1.31676	0.737327	1.1871		212	0.00037	1.1	100
					45149	2023-08-11	55	0.0283951	12.737	1.30798	0.735683	1.19241		212	0.00037	1.1	100
					45150	2023-08-12	55	0.0283951	12.7654	1.29927	0.734047	1.19773		212	0.00037	1.1	100
					45151	2023-08-13	55	0.0283951	12.7938	1.29064	0.732418	1.20307	8.53417	212	0.00037	1.1	100
					45152	2023-08-14	55	0.0283951	12.8221	1.28208	0.730796	1.20841		212	0.00037	1.1	100
					45153	2023-08-15	55	0.0283951	12.8505	1.2736	0.729181	1.21377		212	0.00037	1.1	100
					45154	2023-08-16	55	0.0283951	12.8789	1.2652	0.727573	1.21914		212	0.00037	1.1	100
					45155	2023-08-17	55	0.0283951	12.9073	1.25686	0.725972	1.22452		212	0.00037	1.1	100
					45156	2023-08-18	55	0.0283951	12.9357	1.24861	0.724379	1.22992		212	0.00037	1.1	100
					45157	2023-08-19	55	0.0283951	12.9641	1.24042	0.722792	1.23532		212	0.00037	1.1	100
					45158	2023-08-20	55	0.0283951	12.9925	1.2323	0.721213	1.24074	8.79962	212	0.00037	1.1	100
					45159	2023-08-21	55	0.0283951	13.0209	1.22426	0.71964	1.24617		212	0.00037	1.1	100
					45160	2023-08-22	55	0.0283951	13.0493	1.21629	0.718074	1.25161		212	0.00037	1.1	100
					45161	2023-08-23	55	0.0283951	13.0777	1.20838	0.716515	1.25706		212	0.00037	1.1	100
					45162	2023-08-24	55	0.0283951	13.1061	1.20054	0.714962	1.26253		212	0.00037	1.1	100
					45163	2023-08-25	55	0.0283951	13.1345	1.19277	0.713417	1.26801		212	0.00037	1.1	100
					45164	2023-08-26	55	0.0283951	13.1629	1.18507	0.711878	1.27349		212	0.00037	1.1	100
					45165	2023-08-27	55	0.0283951	13.1913	1.17743	0.710345	1.27899	9.06913	212	0.00037	1.1	100
					45166	2023-08-28	55	0.0283951	13.2197	1.16986	0.70882	1.28451		212	0.00037	1.1	100
					45167	2023-08-29	55	0.0283951	13.2481	1.16236	0.7073	1.29003		212	0.00037	1.1	100
					45168	2023-08-30	55	0.0283951	13.2765	1.15492	0.705788	1.29557		212	0.00037	1.1	100
					45169	2023-08-31	55	0.0283951	13.3049	1.14754	0.704281	1.30111		212	0.00037	1.1	100
					45170	2023-09-01	55	0.0283951	13.3333	1.14022	0.702782	1.30667		212	0.00037	1.1	100
					45171	2023-09-02	55	0.0283951	13.3617	1.13297	0.701288	1.31224		212	0.00037	1.1	100
					45172	2023-09-03	55	0.0283951	13.3901	1.12577	0.699801	1.31783	9.34271	212	0.00037	1.1	100
					45173	2023-09-04	55	0.0283951	13.4184	1.11864	0.69832	1.32342		212	0.00037	1.1	100
					45174	2023-09-05	55	0.0283951	13.4468	1.11157	0.696845	1.32903		212	0.00037	1.1	100
					45175	2023-09-06	55	0.0283951	13.4752	1.10456	0.695377	1.33465		212	0.00037	1.1	100
					45176	2023-09-07	55	0.0283951	13.5036	1.09761	0.693915	1.34028		212	0.00037	1.1	100
					45177	2023-09-08	55	0.0283951	13.532	1.09071	0.692459	1.34592		212	0.00037	1.1	100
					45178	2023-09-09	55	0.0283951	13.5604	1.08387	0.691009	1.35158		212	0.00037	1.1	100
					45179	2023-09-10	55	0.0283951	13.5888	1.07709	0.689565	1.35724	9.62036	212	0.00037	1.1	100
					45180	2023-09-11	55	0.0283951	13.6172	1.07037	0.688127	1.36292		212	0.00037	1.1	100
					45181	2023-09-12	55	0.0283951	13.6456	1.0637	0.686695	1.36861		212	0.00037	1.1	100
					45182	2023-09-13	55	0.0283951	13.674	1.05709	0.685269	1.37431		212	0.00037	1.1	100
					45183	2023-09-14	55	0.0283951	13.7024	1.05053	0.683849	1.38003		212	0.00037	1.1	100
					45184	2023-09-15	55	0.0283951	13.7308	1.04403	0.682435	1.38575		212	0.00037	1.1	100
					45185	2023-09-16	55	0.0283951	13.7592	1.03758	0.681026	1.39149		212	0.00037	1.1	100
					45186	2023-09-17	55	0.0283951	13.7876	1.03118	0.679624	1.39724	9.90207	212	0.00037	1.1	100
					45187	2023-09-18	55	0.0283951	13.816	1.02483	0.678227	1.403		212	0.00037	1.1	100
					45188	2023-09-19	55	0.0283951	13.8444	1.01854	0.676836	1.40877		212	0.00037	1.1	100
					45189	2023-09-20	55	0.0283951	13.8728	1.0123	0.675451	1.41456		212	0.00037	1.1	100
					45190	2023-09-21	55	0.0283951	13.9012	1.00611	0.674071	1.42035		212	0.00037	1.1	100
					45191	2023-09-22	55	0.0283951	13.9296	0.999969	0.672697	1.42616		212	0.00037	1.1	100
					45192	2023-09-23	55	0.0283951	13.958	0.993878	0.671328	1.43198		212	0.00037	1.1	100
					45193	2023-09-24	55	0.0283951	13.9863	0.987837	0.669966	1.43781	10.1878	212	0.00037	1.1	100
					45194	2023-09-25	55	0.0283951	14.0147	0.981845	0.668608	1.44366		212	0.00037	1.1	100
					45195	2023-09-26	55	0.0283951	14.0431	0.975901	0.667256	1.44951		212	0.00037	1.1	100
					45196	2023-09-27	55	0.0283951	14.0715	0.970005	0.66591	1.45538		212	0.00037	1.1	100
					45197	2023-09-28	55	0.0283951	14.0999	0.964157	0.664569	1.46126		212	0.00037	1.1	100
					45198	2023-09-29	55	0.0283951	14.1283	0.958355	0.663233	1.46715		212	0.00037	1.1	100
					45199	2023-09-30	55	0.0283951	14.1567	0.9526	0.661903	1.47306		212	0.00037	1.1	100
					45200	2023-10-01	55	0.0283951	14.1851	0.946891	0.660578	1.47897	10.4777	212	0.00037	1.1	100
					45201	2023-10-02	55	0.0283951	14.2135	0.941227	0.659258	1.4849		212	0.00037	1.1	100
					45202	2023-10-03	55	0.0283951	14.2419	0.935609	0.657944	1.49084		212	0.00037	1.1	100
					45203	2023-10-04	55	0.0283951	14.2703	0.930035	0.656635	1.49679		212	0.00037	1.1	100
					45204	2023-10-05	55	0.0283951	14.2987	0.924505	0.655331	1.50275		212	0.00037	1.1	100
					45205	2023-10-06	55	0.0283951	14.3271	0.919019	0.654032	1.50873		212	0.00037	1.1	100
					45206	2023-10-07	55	0.0283951	14.3555	0.913576	0.652738	1.51471		212	0.00037	1.1	100
					45207	2023-10-08	55	0.0283951	14.3839	0.908177	0.651449	1.52071	10.7716	212	0.00037	1.1	100
					45208	2023-10-09	55	0.0283951	14.4123	0.902819	0.650166	1.52672		212	0.00037	1.1	100
					45209	2023-10-10	55	0.0283951	14.4407	0.897504	0.648888	1.53274		212	0.00037	1.1	100
					45210	2023-10-11	55	0.0283951	14.4691	0.89223	0.647614	1.53878		212	0.00037	1.1	100
					45211	2023-10-12	55	0.0283951	14.4975	0.886998	0.646346	1.54482		212	0.00037	1.1	100
					45212	2023-10-13	55	0.0283951	14.5259	0.881806	0.645082	1.55088		212	0.00037	1.1	100
					45213	2023-10-14	55	0.0283951	14.5542	0.876655	0.643824	1.55695		212	0.00037	1.1	100
					45214	2023-10-15	55	0.0283951	14.5826	0.871544	0.64257	1.56303	11.0696	212	0.00037	1.1	100
					45215	2023-10-16	55	0.0283951	14.611	0.866473	0.641321	1.56912		212	0.00037	1.1	100
					45216	2023-10-17	55	0.0283951	14.6394	0.861441	0.640077	1.57523		212	0.00037	1.1	100
					45217	2023-10-18	55	0.0283951	14.6678	0.856448	0.638838	1.58134		212	0.00037	1.1	100
					45218	2023-10-19	55	0.0283951	14.6962	0.851493	0.637604	1.58747		212	0.00037	1.1	100
					45219	2023-10-20	55	0.0283951	14.7246	0.846576	0.636374	1.59361		212	0.00037	1.1	100
					45220	2023-10-21	55	0.0283951	14.753	0.841697	0.63515	1.59976		212	0.00037	1.1	100
					45221	2023-10-22	55	0.0283951	14.7814	0.836856	0.633929	1.60593	11.3716	212	0.00037	1.1	100
					45222	2023-10-23	55	0.0283951	14.8098	0.832052	0.632714	1.6121		212	0.00037	1.1	100
					45223	2023-10-24	55	0.0283951	14.8382	0.827284	0.631503	1.61829		212	0.00037	1.1	100
					45224	2023-10-25	55	0.0283951	14.8666	0.822553	0.630297	1.62449		212	0.00037	1.1	100
					45225	2023-10-26	55	0.0283951	14.895	0.817858	0.629095	1.6307		212	0.00037	1.1	100
					45226	2023-10-27	55	0.0283951	14.9234	0.813198	0.627898	1.63693		212	0.00037	1.1	100
					45227	2023-10-28	55	0.0283951	14.9518	0.808574	0.626706	1.64316		212	0.00037	1.1	100
					45228	2023-10-29	55	0.0283951	14.9802	0.803984	0.625518	1.64941	11.6777	212	0.00037	1.1	100
					45229	2023-10-30	55	0.0283951	15.0086	0.79943	0.624335	1.65567		212	0.00037	1.1	100
					45230	2023-10-31	55	0.0283951	15.037	0.79491	0.623156	1.66194		212	0.00037	1.1	100
					45231	2023-11-01	55	0.0283951	15.0654	0.790423	0.621981	1.66822		212	0.00037	1.1	100
					45232	2023-11-02	55	0.0283951	15.0938	0.785971	0.620811	1.67451		212	0.00037	1.1	100
					45233	2023-11-03	55	0.0283951	15.1221	0.781552	0.619645	1.68082		212	0.00037	1.1	100
					45234	2023-11-04	55	0.0283951	15.1505	0.777165	0.618484	1.68714		212	0.00037	1.1	100
					45235	2023-11-05	55	0.0283951	15.1789	0.772812	0.617327	1.69347	11.9879	212	0.00037	1.1	100
					45236	2023-11-06	55	0.0283951	15.2073	0.768491	0.616174	1.69981		212	0.00037	1.1	100
					45237	2023-11-07	55	0.0283951	15.2357	0.764202	0.615026	1.70616		212	0.00037	1.1	100
					45238	2023-11-08	55	0.0283951	15.2641	0.759946	0.613882	1.71253		212	0.00037	1.1	100
					45239	2023-11-09	55	0.0283951	15.2925	0.75572	0.612742	1.71891		212	0.00037	1.1	100
					45240	2023-11-10	55	0.0283951	15.3209	0.751526	0.611606	1.7253		212	0.00037	1.1	100
					45241	2023-11-11	55	0.0283951	15.3493	0.747363	0.610475	1.7317		212	0.00037	1.1	100
					45242	2023-11-12	55	0.0283951	15.3777	0.743231	0.609348	1.73811	1.73811	212	0.00037	1.1	100

## Sheet: Info
Press this button to return to your worksheet.
	GROWTH PROGRAM INSTRUCTIONS
	If adjustments to the ending size of fish are necessary:
Type in numbers to change %AGR (column G). Start at the top of the column.
Type in the new number and press the Enter key. Then move the cursor down the column
to the next place you want to make a change. Type in numbers, press the Enter key and
repeat as needed.
	The spreadsheet recalculates automatically after changes: There is no need to press F9 key.
The program automatically makes the calculations' and it will change all the
numbers below the changes that you made. For example, if you enter 95 in the first cell,
90 in cell 15 and 85 in cell 29; the program would change cells 1 through 14 to 95,
and change cells 15-28 to 90, and cells 29 through the end to 85.
	Note: The places where you changed numbers are remembered by the computer. If you
need to go back and make additional changes, make the changes in the same place as before.
Make further adjustments if needed and recalculate. Continue to adjust and recalculate until
you get the number of fish/lb. that you want at the end of the rearing period.
	You have the option of printing a daily feed schedule or a 7-day feed schedule at the
end of your work. After a feed schedule is produced, the worksheet will be erased and the
growth program will return you to the Entry Form. Then you may start an other feed schedule
and make as many feed schedules as you need. Quit the program when you are finished.
Notes on %AGR:
	1. The %AGR is the throttle for the program. Growth of fish is increased or decreased by
changing the %AGR. 100% AGR is an estimate of demand feeding (all a fish will eat).
For some stocks, fish will eat more than 100% AGR. Therefore, if extra growth is needed, values
greater than 100% AGR may be used (for example 125% AGR). The feed schedules produced by
this method are only estimates of what fish will eat. Use care when feeding to make sure
fish are eating all the feed.
	2. When water temp. is between 50-60 degrees F., try to keep %AGR above 70.
	3. Do not use growth program for first feeding of fry. Feed all they will eat.
	4. Do not restrict growth until fish are 2 in. (350 fish/lb.).
	5. Do not change %AGR more than 10% from one day to another. In other words, make
small changes.
	6. Ideally changes (restrictions) to %AGR should be tied to environmental conditions.
Fish normally slow down growth in decreasing water temperatures and shortening day lengths.
Try to tie changes in %AGR to environmental conditions.
	7. Six to ten weeks before liberation, try to remove restrictions.
	8. During the winter, %AGR can be as low as 30.
	9. Try to keep above 0.5% Body Weight (BODWT). Multiply with 1.5, or normal, feed conversion.

## Sheet: Wait_Screen
	6	Please wait.		6

## Sheet: Background
Press this button to return to your worksheet.

## Sheet: Notes
1999-03-18
	Started with file newGRO to add in target weight macro.
	Started typing target weight macro.
1999-03-22
	Finished typing in Compute Target Weight macro in module 6
	Made a trial copy for Leaburg Hatchery to test.
1999-04-05
	Corrected printing bug in Leaburg Gro
1999-04-16
	Inserted new water temperature profile in Leaburg Gro
	Wrote error code for Target End Wt
1999-04-19
	Made lookup table to insert specific feed conversion automatically.
1999-04-20
	Reorganized macros & listed them by module number.
	Put in Background sheet that contains general info on GRO.
1999-04-22
	Made version for Cole Rivers Hatchery.
	Deactivated feed conversion table.
	Inserted new formulas in Feed Conv column in sheet MAIN
	Copied warm & cold temp profiles in sheet MAINX
	Redid the Entry Form: added 2 temp sources.
	Added sum of feed at top of column.
1999-04-26
	Made version for Bonneville Hatchery.
	Only one temp. profile.
	Used Cole Rivers Hatchery file as template.
	Corrected macro for instruction of Target End Weight entry box.
1999-09-27
	Made version for Fall River Hatchery.
1999-11-19
	Made version for Fall Creek Hatchery.
1999-11-22
	Made version for Alsea Hatchery. Used same temperature
	profile as Fall Creek Hatchery.
2000-09-19
	Made version for Irrigon Hatchery. Used new temp. profile.
2001-05-15
	Made version for Cowlitz Salmon Hatchery. Used new temp. profile.
2001-05-22
	Problem: Cells M66 & N66 in sheet A shows zero instead of correct value.
	Made correction by adding code to copy cells M65 & N65 into M66 & N66.
2001-06-15
	Made version for Cle Elum
2001-06-29
	Worked on adding code & tools to change feed conversion
2001-10-30
	Removed entry for feed conversion on the Entry Form
	Made a version Toutle Hatchery
2001-11-13
	Made a version Irrigon Hatchery

## Sheet: Entry Form
			DATA ENTRY FORM
			Example Pond
			StW
			2022-11-13
			2023-04-15
			2
			21.087
			6
			212
For more information, contact:
Jean Paul Lagasse
Nutritional Services
Oregon Department of Fish & Wildlife
17330 SE Evelyn Street
Clackamas, OR 97015-9514
Tel: (503) 657-2000 ext. 238
FAX: (503) 657-2049
Email: jean.p.lagasse@state.or.us
